# Supplementary material for: Proteomic profiling of proteins associated with the rejuvenation of Sequoia sempervirens (D. Don) Endl
Source: Proteome Sci. 2010 Dec 10;8:64. doi: 10.1186/1477-5956-8-64 (PMC3022872; doi:10.1186/1477-5956-8-64)
Supplement: Additional file 2 — Identification of other proteins from two-dimensional gel. Proteins not consistently identified among different Sequoia gel spots were listed in this table. [file 1477-5956-8-64-S2.XLS]

## Sheet: Sheet1
Spot Number	Protein Name	PSa	pI	Protein mass	Entry mass	Theoretical mass	Peptide	Peptide Sequence
							Score
Xb	Malate dehydrogenase	262	8.1	37439	1184.8983	1184.7129	68	LLGVTTLDVVR
					1445.0284	1444.7562	45	ANTFVAEVVGVDPK
					1469.9558	1469.7184	44	AGTGSATLSMAFAAAK
					1826.3047	1826.0336	80	VAVLGASGGIGQPLSLLMK
					2229.5054	2230.0874	1	AGTGSATLSMAFAAAKFADACLR
					2694.5182	2695.3487	7	IQNGGTEVVEAKAGTGSATLSMAFAAAK
					2820.1054	2820.5241	2	CCPNALLNIISNPVNSTVPIAAEVLKK
Yb	Putative class I chitinase	110	8.4	34	1572.07	1571.79	110	AIGFDGLNDPDIVAR
Zb	LRR-repeat protein	141	6	58	1028.47	1028.61	141	VLEDLTIVK
a. PS: Mascot protein score.
b. The spots were not consistently identified in biological replicates.
M. Oxidized methionine
