# Supplementary material for: Proteomic profiling of proteins associated with the rejuvenation of Sequoia sempervirens (D. Don) Endl
Source: Proteome Sci. 2010 Dec 10;8:64. doi: 10.1186/1477-5956-8-64 (PMC3022872; doi:10.1186/1477-5956-8-64)
Supplement: Additional file 3 — Protein abundance of spots on the 2 D gel. RAW data of protein abundance of spot 1, 2, and 3 in each Sequoia samples. [file 1477-5956-8-64-S3.XLS]

## Sheet: Sheet1
OEE2(#spot 168)
	A76	A94	J	R76	R94
normilized volume	747540	850821	4036122	2989364	2412616
	756282	653647	5077959	2398627	4291040
	954582	502813	2481931	2626765	2413233
		1135011
	74.7541	85.0821	403.612	298.936	241.262
normilized volume / 10000	75.6282	65.3647	507.796	239.863	429.104
	95.4582	50.2813	248.193	262.676	241.323
		113.501
Average	81.9468	78.5573	386.534	267.159	303.896
Standard deviation	9.56066	23.6496	52.0918	24.3241	88.5352
T Test	0.00127861	0.000286637		0.0121973	0.0945081
Thaumatin-like protein(#spot 76)	A76	A94	J	R76	R94
normilized volume	2331069	4218624	942094	784150	734196
	3180734	4455506	1418587	1154479	1592669
	2644564	5303775	1202384	1391871	1076160
		2753023
	233.107	421.862	94.2094	78.415	73.4196
normilized volume / 10000	318.073	445.551	141.859	115.448	159.267
	264.456	530.378	120.238	139.187	107.616
		275.302
Average	271.879	418.273	118.769	111.017	113.434
Standard deviation	35.0823	91.8763	23.8246	25.0072	35.2877
T Test	0.0123068	0.0103133		0.411966	0.454195
GRP (#spot 96)	A76	A94	J	R76	R94
normilized volume	991254	1352735	1700413	1152304	1171779
	809347	763827	1997956	1114197	2563601
	853556	1102820	1152623	1207080	1179638
		3324904
	99.1254	135.274	170.041	115.23	117.178
normilized volume / 10000	80.9347	76.3827	199.796	111.42	256.36
	85.3556	110.282	115.262	120.708	117.964
		332.49
Average	88.4719	107.313	161.7	115.786	163.834
Standard deviation	7.74635	24.1336	14.8771	3.81223	65.4267
T Test	0.00261931	0.0257021		0.00475041	0.375723
